# Supplementary material for: Long-Term Coffee Consumption Is Associated with Decreased Incidence of New-Onset Hypertension: A Dose–Response Meta-Analysis
Source: Nutrients. 2017 Aug 17;9(8):890. doi: 10.3390/nu9080890 (PMC5579683; doi:10.3390/nu9080890)
Supplement: Supplementary file 1 [file nutrients-09-00890-s001.zip]

Archive with 1 entries (1 files):
- nutrients-202749-supplementary.pdf
